# Supplementary material for: ﻿New species and newly recorded species of the family Strophariaceae (Agaricomycetes, Agaricales) in China
Source: MycoKeys. 2025 Nov 10;124:309–29. doi: 10.3897/mycokeys.124.166503 (PMC12624356; doi:10.3897/mycokeys.124.166503)
Supplement: XML Treatment for Pholiota songjiangensis [file mycokeys.124.166503-treatment1.xml]

<!DOCTYPE tp:taxon-treatment
  PUBLIC "-//TaxonX//DTD Taxonomic Treatment Publishing DTD v0 20100105//EN" "tax-treatment-NSO.dtd">
<tp:taxon-treatment xmlns:tp="http://www.plazi.org/taxpub"><tp:treatment-meta><kwd-group><label>Taxon classification</label><kwd>
                <named-content content-type="kingdom">Fungi</named-content>
              </kwd><kwd>
                <named-content content-type="order">Agaricales</named-content>
              </kwd><kwd>
                <named-content content-type="family">Strophariaceae</named-content>
              </kwd></kwd-group><mixed-citation publication-type="journal"><person-group><name><surname>Lei</surname><given-names>Chunyu</given-names></name><name><surname>Deng</surname><given-names>Guiyin</given-names></name><name><surname>Huang</surname><given-names>Jiahui</given-names></name><name><surname>Shen</surname><given-names>Yalun</given-names></name><name><surname>Yan</surname><given-names>Wenbo</given-names></name><name><surname>Tian</surname><given-names>Enjing</given-names></name><name><surname>Fu</surname><given-names>Yongping</given-names></name></person-group><article-title>﻿New species and newly recorded species of the family <tp:taxon-name><tp:taxon-name-part taxon-name-part-type="family">Strophariaceae</tp:taxon-name-part></tp:taxon-name> (<tp:taxon-name><tp:taxon-name-part taxon-name-part-type="class">Agaricomycetes</tp:taxon-name-part></tp:taxon-name>, <tp:taxon-name><tp:taxon-name-part taxon-name-part-type="order">Agaricales</tp:taxon-name-part></tp:taxon-name>) in China</article-title><source>MycoKeys</source><day>10</day><month>11</month><year>2025</year><volume>124</volume><fpage>309</fpage><lpage>329</lpage><pub-id pub-id-type="doi">10.3897/mycokeys.124.166503</pub-id></mixed-citation></tp:treatment-meta><tp:nomenclature><label>﻿</label><tp:taxon-name><object-id xmlns:xlink="http://www.w3.org/1999/xlink" content-type="arpha" xlink:type="simple">74B1D5D0-56D1-5F9B-8B88-F522A443BBDF</object-id>
              <tp:taxon-name-part taxon-name-part-type="genus" reg="Pholiota">Pholiota</tp:taxon-name-part>
              <tp:taxon-name-part taxon-name-part-type="species" reg="songjiangensis">songjiangensis</tp:taxon-name-part>
              <object-id xmlns:xlink="http://www.w3.org/1999/xlink" content-type="mycobank" xlink:type="simple">860026</object-id>
            </tp:taxon-name><tp:taxon-authority>E. Tian &amp; C. Lei</tp:taxon-authority><tp:taxon-status xmlns:xlink="http://www.w3.org/1999/xlink" xlink:type="simple">sp. nov.</tp:taxon-status><xref ref-type="fig" rid="F2">Figs 2</xref><xref ref-type="fig" rid="F3">, 3</xref></tp:nomenclature><tp:treatment-sec sec-type="etymology" id="SECID0EWMBI"><title>Etymology.</title><p>The epithet refers to the location where the holotype specimens were found.</p></tp:treatment-sec><tp:treatment-sec sec-type="diagnosis" id="SECID0E2MBI"><title>Diagnosis.</title><p>Differs from the other <italic><tp:taxon-name><tp:taxon-name-part taxon-name-part-type="genus" reg="Pholiota">Pholiota</tp:taxon-name-part></tp:taxon-name></italic> species by its pallid pileus with appressed and concentric squamules; white stipe covered with light yellowish-brown small scales; ellipsoid to ovoid basidiospores with an obvious germ pore; pleurocystidia as chrysocystidia; cheilocystidia with two shapes: elongate-cylindrical with capitulate apex and narrowly lageniform.</p></tp:treatment-sec><tp:treatment-sec sec-type="Holotype" id="SECID0EINBI"><title>Holotype.</title><p><bold>China</bold> • Jilin: Jiaohe City, Songjiang County, Shansongling; elev. 520 m, <named-content xmlns:xlink="http://www.w3.org/1999/xlink" content-type="dwc:verbatimCoordinates" xlink:type="simple"><named-content content-type="geo-json" specific-use="{&#34;type&#34;:&#34;Point&#34;,&#34;coordinates&#34;:[127.052222,43.546667]}" id="NCID0ETNBI" xlink:type="simple">43°32'48"N, 127°3'8"E</named-content></named-content>, Caespitose, forming fairy rings around decaying tree stumps and on adjacent ground in broadleaf forests, 5 September 2016, Enjing Tian 37426 (holotype: <named-content xmlns:xlink="http://www.w3.org/1999/xlink" content-type="dwc:institutional_code" xlink:title="Herbarium of Mycology at Jilin Agricultural University" xlink:href="http://grbio.org/institution/herbarium-mycology-jilin-agricultural-university" xlink:type="simple">HMJAU</named-content>!).</p></tp:treatment-sec><tp:treatment-sec sec-type="description" id="SECID0E4NBI"><title>Description.</title><p><bold>Pileus</bold> 8–35 mm in diam, convex, becoming expanded, with a sticky surface when wet, ground color yellowish white (1A2), sometimes the central part appears wax white to straw yellow (2B3–3B4), decorated with concentric, appressed butter yellow to grayish yellow (4A5–4B5) scales of fibrils agglutinated, the cap margin bears remnants of the veil. <bold>Context</bold> light gray (1C1), sometimes yellowish gray (3C2) where stem meets cap. <bold>Lamellae</bold> attached to slightly running down stem, pallid at first, then cream (4A3) to brownish orange (5C6), medium broad (2–3 mm), L = 44–56, I = 3–7, close, edges even. <bold>Stipe</bold> 10–45 mm long, 3–7 mm wide, central, cylindrical, solid when young but becoming loosely fibrous in age, surface pale gray (1B1) but khaki (4D5) near the base. The veil leaving a distinct annular zone on the stipe; above the annulus smooth, below densely covered with chamois (4C5) scales.</p><fig id="F2" position="float" orientation="portrait"><object-id xmlns:xlink="http://www.w3.org/1999/xlink" content-type="doi" xlink:type="simple">10.3897/mycokeys.124.166503.figure2</object-id><object-id xmlns:xlink="http://www.w3.org/1999/xlink" content-type="arpha" xlink:type="simple">E6AD1EA6-D1D3-5601-B36C-57C5642B952C</object-id><label>Figure 2.</label><caption><p>Basidiomata of <italic><tp:taxon-name><tp:taxon-name-part taxon-name-part-type="genus" reg="Pholiota">Pholiota</tp:taxon-name-part> <tp:taxon-name-part taxon-name-part-type="species" reg="songjiangensis">songjiangensis</tp:taxon-name-part></tp:taxon-name></italic> A, B. (HMJAU37426, holotype). Photos by Enjing Tian. Scale bars: 1 cm.</p></caption><graphic xmlns:xlink="http://www.w3.org/1999/xlink" xlink:href="mycokeys-124-309-g002.jpg" position="float" orientation="portrait" xlink:type="simple" id="oo_1461659.jpg"><uri content-type="original_file" xlink:type="simple">https://binary.pensoft.net/fig/1461659</uri></graphic></fig><p><bold>Basidiospores</bold> 5.5–7.5 × 3.5–5 μm, Q = 1.35–1.85, Qm = 1.58 ± 0.25, in face view elliptic to ovate, in side view inequilateral, wall smooth and thick, germ pore obvious, golden brown to linoleum brown (5D7–5E7) in KOH, slightly paler in Melzer’s reagent. <bold>Basidia</bold> 17–22 × 6–7 μm, 2- or 4-spored, clavate, hyaline in KOH. <bold>Pleurocystidia</bold> abundant, as chrysocystidia, 23–74 × 7–10 μm, clavate, clavate with a mucronate apex to subfusiform, with an amorphous highly refractive inclusion, hyaline, chamois (4C5) to oak brown (5D6) in KOH, wall thin and smooth. <bold>Cheilocystidia</bold> 20–56 × 5–7.5 μm, cylindric with a capitate apex to narrowly lageniform, thin-walled, smooth, content homogeneous, hyaline to milk white (1A2) in KOH. <bold>Caulocystidia</bold> not observed. <bold>Gill trama</bold> of parallel hyaline hyphae in KOH and with smooth walls, the cells inflated, up to 20 μm in diam. <bold>Pileipellis</bold> a cutis of oak brown (5D6) to chamois (4C5) hyphae 3–14 μm in diam, thin-walled, smooth to slightly encrusted. <bold>Clamp connections</bold> present in all tissues.</p><fig id="F3" position="float" orientation="portrait"><object-id xmlns:xlink="http://www.w3.org/1999/xlink" content-type="doi" xlink:type="simple">10.3897/mycokeys.124.166503.figure3</object-id><object-id xmlns:xlink="http://www.w3.org/1999/xlink" content-type="arpha" xlink:type="simple">F082E627-96FF-5FEF-9AF5-242AD97A6C9A</object-id><label>Figure 3.</label><caption><p>Microcharacters of <italic><tp:taxon-name><tp:taxon-name-part taxon-name-part-type="genus" reg="Pholiota">Pholiota</tp:taxon-name-part> <tp:taxon-name-part taxon-name-part-type="species" reg="songjiangensis">songjiangensis</tp:taxon-name-part></tp:taxon-name></italic> (HMJAU37426, holotype). Drawings by Chunyu Lei. A. Basidiospores; B. Basidia; C. Pleurocystidia; D. Cheilocystidia; E. Pileipellis. Scale bars: 10 µm (A–D); 20 µm (E).</p></caption><graphic xmlns:xlink="http://www.w3.org/1999/xlink" xlink:href="mycokeys-124-309-g003.jpg" position="float" orientation="portrait" xlink:type="simple" id="oo_1461660.jpg"><uri content-type="original_file" xlink:type="simple">https://binary.pensoft.net/fig/1461660</uri></graphic></fig></tp:treatment-sec><tp:treatment-sec sec-type="habitat" id="SECID0ENQBI"><title>Habitat.</title><p>Caespitose on stumps and/or on soil in broadleaf forests in summer and fall, often forming fairy rings around decaying tree stumps.</p></tp:treatment-sec><tp:treatment-sec sec-type="material" id="SECID0ESQBI"><title>Additional materials examined.</title><p><bold>China</bold>. • Jilin: Jiaohe City, Songjiang County, Shansongling, clustered at the base of broadleaf tree stumps, 29 August 2020, Hongde Zhai 37427 (<named-content xmlns:xlink="http://www.w3.org/1999/xlink" content-type="dwc:institutional_code" xlink:title="Herbarium of Mycology at Jilin Agricultural University" xlink:href="http://grbio.org/institution/herbarium-mycology-jilin-agricultural-university" xlink:type="simple">HMJAU</named-content>).</p></tp:treatment-sec><tp:treatment-sec sec-type="comments" id="SECID0E6QBI"><title>Comments.</title><p>This species is characterized by a pallid pileus with concentric and appressed butter yellow to wheat scales of agglutinated fibrils, whitish stipe covered with light yellowish-brown small squamules, ellipsoid to ovoid basidiospores with an obvious germ pore, pleurocystidia as chrysocystidia, thin-walled and elongate-cylindrical cheilocystidia with capitulate apex to narrowly lageniform.</p><p><italic><tp:taxon-name><tp:taxon-name-part taxon-name-part-type="genus" reg="Pholiota">Pholiota</tp:taxon-name-part> <tp:taxon-name-part taxon-name-part-type="species" reg="songjiangensis">songjiangensis</tp:taxon-name-part></tp:taxon-name></italic> is similar to <italic><tp:taxon-name><tp:taxon-name-part taxon-name-part-type="genus" reg="Pholiota">Ph.</tp:taxon-name-part> <tp:taxon-name-part taxon-name-part-type="species" reg="subcaespitosa">subcaespitosa</tp:taxon-name-part></tp:taxon-name></italic>, especially in terms of its microcharacteristics. However, the latter has a pileus with an umbonate or depressed disc, covered with brownish fibrillose scales that are appressed and often not apparent in age, and a slimmer stipe (40–70 × 2–5 mm) (<xref ref-type="bibr" rid="B27">Liu et al. 2024</xref>), which can be used to distinguish the two species easily. <italic><tp:taxon-name><tp:taxon-name-part taxon-name-part-type="genus" reg="Pholiota">Pholiota</tp:taxon-name-part> <tp:taxon-name-part taxon-name-part-type="species" reg="caespitosa">caespitosa</tp:taxon-name-part></tp:taxon-name></italic> and <italic><tp:taxon-name><tp:taxon-name-part taxon-name-part-type="genus" reg="Pholiota">Ph.</tp:taxon-name-part> <tp:taxon-name-part taxon-name-part-type="species" reg="gummosa">gummosa</tp:taxon-name-part></tp:taxon-name></italic> (Lasch) Singer are also related to <italic><tp:taxon-name><tp:taxon-name-part taxon-name-part-type="genus" reg="Pholiota">Ph.</tp:taxon-name-part> <tp:taxon-name-part taxon-name-part-type="species" reg="songjiangensis">songjiangensis</tp:taxon-name-part></tp:taxon-name></italic>. However, <italic><tp:taxon-name><tp:taxon-name-part taxon-name-part-type="genus" reg="Pholiota">Ph.</tp:taxon-name-part> <tp:taxon-name-part taxon-name-part-type="species" reg="caespitosa">caespitosa</tp:taxon-name-part></tp:taxon-name></italic> lacks cylindrical cheilocytidia and has lamellae with even edges, whereas <italic><tp:taxon-name><tp:taxon-name-part taxon-name-part-type="genus" reg="Pholiota">Ph.</tp:taxon-name-part> <tp:taxon-name-part taxon-name-part-type="species" reg="gummosa">gummosa</tp:taxon-name-part></tp:taxon-name></italic> has no pleurocystidia in the hymenium (<xref ref-type="bibr" rid="B38">Smith and Hesler 1968</xref>).</p><p>In the phylogram (Fig. <xref ref-type="fig" rid="F1">1</xref>), <italic><tp:taxon-name><tp:taxon-name-part taxon-name-part-type="genus" reg="Pholiota">Ph.</tp:taxon-name-part> <tp:taxon-name-part taxon-name-part-type="species" reg="songjiangensis">songjiangensis</tp:taxon-name-part></tp:taxon-name></italic> clustered in the <tp:taxon-name><tp:taxon-name-part taxon-name-part-type="genus" reg="Pholiota">Pholiota</tp:taxon-name-part> <tp:taxon-name-part taxon-name-part-type="infraspecific-rank">subgenus</tp:taxon-name-part> <tp:taxon-name-part taxon-name-part-type="subgenus" reg="Pholiota">Pholiota</tp:taxon-name-part></tp:taxon-name> clade with high statistical support and was sister to <italic><tp:taxon-name><tp:taxon-name-part taxon-name-part-type="genus" reg="Pholiota">Ph.</tp:taxon-name-part> <tp:taxon-name-part taxon-name-part-type="species" reg="caespitosa">caespitosa</tp:taxon-name-part></tp:taxon-name></italic> and <italic><tp:taxon-name><tp:taxon-name-part taxon-name-part-type="genus" reg="Pholiota">Ph.</tp:taxon-name-part> <tp:taxon-name-part taxon-name-part-type="species" reg="subcaespitosa">subcaespitosa</tp:taxon-name-part></tp:taxon-name></italic> but represented a relatively independent lineage. <italic><tp:taxon-name><tp:taxon-name-part taxon-name-part-type="genus" reg="Pholiota">Pholiota</tp:taxon-name-part> <tp:taxon-name-part taxon-name-part-type="species" reg="songjiangensis">songjiangensis</tp:taxon-name-part></tp:taxon-name></italic> differs from <italic><tp:taxon-name><tp:taxon-name-part taxon-name-part-type="genus" reg="Pholiota">Ph.</tp:taxon-name-part> <tp:taxon-name-part taxon-name-part-type="species" reg="caespitosa">caespitosa</tp:taxon-name-part></tp:taxon-name></italic> by ITS (0.8–1%) genetic divergence and from <italic><tp:taxon-name><tp:taxon-name-part taxon-name-part-type="genus" reg="Pholiota">Ph.</tp:taxon-name-part> <tp:taxon-name-part taxon-name-part-type="species" reg="subcaespitosa">subcaespitosa</tp:taxon-name-part></tp:taxon-name></italic> by ITS (0.3–0.7%) and 28S (2–3 sites) genetic divergence. Therefore, <italic><tp:taxon-name><tp:taxon-name-part taxon-name-part-type="genus" reg="Pholiota">Ph.</tp:taxon-name-part> <tp:taxon-name-part taxon-name-part-type="species" reg="songjiangensis">songjiangensis</tp:taxon-name-part></tp:taxon-name></italic> is proposed here as a new <tp:taxon-name><tp:taxon-name-part taxon-name-part-type="genus" reg="Pholiota">Pholiota</tp:taxon-name-part></tp:taxon-name> species belonging to the subgenus <tp:taxon-name><tp:taxon-name-part taxon-name-part-type="genus" reg="Pholiota"/><tp:taxon-name-part taxon-name-part-type="subgenus" reg="Pholiota">Pholiota</tp:taxon-name-part></tp:taxon-name> based on morphological examination and phylogenetic analyses.</p></tp:treatment-sec><tp:treatment-sec><!--Section generated to contain objects referenced in tp:taxon-treatment.--><fig id="F1" position="float" orientation="portrait"><object-id xmlns:xlink="http://www.w3.org/1999/xlink" content-type="doi" xlink:type="simple">10.3897/mycokeys.124.166503.figure1</object-id><object-id xmlns:xlink="http://www.w3.org/1999/xlink" content-type="arpha" xlink:type="simple">30AADD73-45BE-5818-A133-8D5FFC15C32C</object-id><label>Figure 1.</label><caption><p>Bayesian inference (<abbrev xmlns:xlink="http://www.w3.org/1999/xlink" xlink:title="Bayesian inference" id="ABBRID0EMEBI" xlink:type="simple">BI</abbrev>) phylogram of <italic><tp:taxon-name><tp:taxon-name-part taxon-name-part-type="genus" reg="Agrocybe">Agrocybe</tp:taxon-name-part></tp:taxon-name></italic>, <italic><tp:taxon-name><tp:taxon-name-part taxon-name-part-type="genus" reg="Pholiota">Pholiota</tp:taxon-name-part></tp:taxon-name></italic> and <italic><tp:taxon-name><tp:taxon-name-part taxon-name-part-type="genus" reg="Pyrrhulomyces">Pyrrhulomyces</tp:taxon-name-part></tp:taxon-name></italic> based on dataset (ITS+nrLSU). <abbrev xmlns:xlink="http://www.w3.org/1999/xlink" xlink:title="Bayesian posterior probabilities" id="ABBRID0EFFBI" xlink:type="simple">PPs</abbrev> &gt; 0.95 and bootstrap values &gt; 70% are shown. Types are indicated in green, and the new species and the species newly recorded in China in this study are in red.</p></caption><graphic xmlns:xlink="http://www.w3.org/1999/xlink" xlink:href="mycokeys-124-309-g001.jpg" position="float" orientation="portrait" xlink:type="simple" id="oo_1461658.jpg"><uri content-type="original_file" xlink:type="simple">https://binary.pensoft.net/fig/1461658</uri></graphic></fig></tp:treatment-sec><ref-list><ref id="B27"><mixed-citation xmlns:xlink="http://www.w3.org/1999/xlink" xlink:type="simple"><person-group><name name-style="western"><surname>Liu</surname><given-names>SL</given-names></name><name name-style="western"><surname>Wang</surname><given-names>XW</given-names></name><name name-style="western"><surname>Li</surname><given-names>GJ</given-names></name><name name-style="western"><surname>Deng</surname><given-names>CY</given-names></name><name name-style="western"><surname>Rossi</surname><given-names>W</given-names></name><name name-style="western"><surname>Leonardi</surname><given-names>M</given-names></name><name name-style="western"><surname>Liimatainen</surname><given-names>K</given-names></name><name name-style="western"><surname>Kekki</surname><given-names>T</given-names></name><name name-style="western"><surname>Niskanen</surname><given-names>T</given-names></name><name name-style="western"><surname>Smith</surname><given-names>ME</given-names></name><name name-style="western"><surname>Ammirati</surname><given-names>J</given-names></name><name name-style="western"><surname>Bojantchev</surname><given-names>D</given-names></name><name name-style="western"><surname>Abdel-Wahab</surname><given-names>MA</given-names></name><name name-style="western"><surname>Zhang</surname><given-names>M</given-names></name><name name-style="western"><surname>Tian</surname><given-names>E</given-names></name><name name-style="western"><surname>Lu</surname><given-names>YZ</given-names></name><name name-style="western"><surname>Zhang</surname><given-names>JY</given-names></name><name name-style="western"><surname>Ma</surname><given-names>J</given-names></name><name name-style="western"><surname>Dutta</surname><given-names>AK</given-names></name><name name-style="western"><surname>Acharya</surname><given-names>K</given-names></name><name name-style="western"><surname>Du</surname><given-names>TY</given-names></name><name name-style="western"><surname>Xu</surname><given-names>J</given-names></name><name name-style="western"><surname>Kim</surname><given-names>JS</given-names></name><name name-style="western"><surname>Lim</surname><given-names>YW</given-names></name><name name-style="western"><surname>Gerlach</surname><given-names>A</given-names></name><name name-style="western"><surname>Zeng</surname><given-names>NK</given-names></name><name name-style="western"><surname>Han</surname><given-names>YX</given-names></name><name name-style="western"><surname>Razaghi</surname><given-names>P</given-names></name><name name-style="western"><surname>Raza</surname><given-names>M</given-names></name><name name-style="western"><surname>Cai</surname><given-names>L</given-names></name><name name-style="western"><surname>Calabon</surname><given-names>MS</given-names></name><name name-style="western"><surname>Jones</surname><given-names>EBG</given-names></name><name name-style="western"><surname>Saha</surname><given-names>R</given-names></name><name name-style="western"><surname>Kumar</surname><given-names>TKA</given-names></name><name name-style="western"><surname>Krishnapriya</surname><given-names>K</given-names></name><name name-style="western"><surname>Thomas</surname><given-names>A</given-names></name><name name-style="western"><surname>Kaliyaperumal</surname><given-names>M</given-names></name><name name-style="western"><surname>Kezo</surname><given-names>K</given-names></name><name name-style="western"><surname>Gunaseelan</surname><given-names>S</given-names></name><name name-style="western"><surname>Singh</surname><given-names>SK</given-names></name><name name-style="western"><surname>Singh</surname><given-names>PN</given-names></name><name name-style="western"><surname>Lagashetti</surname><given-names>AC</given-names></name><name name-style="western"><surname>Pawar</surname><given-names>KS</given-names></name><name name-style="western"><surname>Jiang</surname><given-names>S</given-names></name><name name-style="western"><surname>Zhang</surname><given-names>C</given-names></name><name name-style="western"><surname>Zhang</surname><given-names>H</given-names></name><name name-style="western"><surname>Qing</surname><given-names>Y</given-names></name><name name-style="western"><surname>Bau</surname><given-names>T</given-names></name><name name-style="western"><surname>Peng</surname><given-names>XC</given-names></name><name name-style="western"><surname>Wen</surname><given-names>TC</given-names></name><name name-style="western"><surname>Ramirez</surname><given-names>NA</given-names></name><name name-style="western"><surname>Niveiro</surname><given-names>N</given-names></name><name name-style="western"><surname>Li</surname><given-names>MX</given-names></name><name name-style="western"><surname>Yang</surname><given-names>ZL</given-names></name><name name-style="western"><surname>Wu</surname><given-names>G</given-names></name><name name-style="western"><surname>Tarafder</surname><given-names>E</given-names></name><name name-style="western"><surname>Tennakoon</surname><given-names>DS</given-names></name><name name-style="western"><surname>Kuo</surname><given-names>CH</given-names></name><name name-style="western"><surname>da Silva</surname><given-names>TM</given-names></name><name name-style="western"><surname>Souza-Motta</surname><given-names>CM</given-names></name><name name-style="western"><surname>Bezerra</surname><given-names>JDP</given-names></name><name name-style="western"><surname>He</surname><given-names>G</given-names></name><name name-style="western"><surname>Ji</surname><given-names>XH</given-names></name><name name-style="western"><surname>Suwannarach</surname><given-names>N</given-names></name><name name-style="western"><surname>Kumla</surname><given-names>J</given-names></name><name name-style="western"><surname>Lumyong</surname><given-names>S</given-names></name><name name-style="western"><surname>Wannathes</surname><given-names>N</given-names></name><name name-style="western"><surname>Rana</surname><given-names>S</given-names></name><name name-style="western"><surname>Hyde</surname><given-names>KD</given-names></name><name name-style="western"><surname>Zhou</surname><given-names>LW</given-names></name></person-group> (<year>2024</year>) <article-title>Fungal diversity notes 1717–1817: Taxonomic and phylogenetic contributions on genera and species of fungal taxa.</article-title><source>Fungal Diversity</source><volume>124</volume>: <fpage>1</fpage>–<lpage>216</lpage>. <ext-link xlink:href="10.1007/s13225-023-00529-0" ext-link-type="doi" xlink:type="simple">https://doi.org/10.1007/s13225-023-00529-0</ext-link></mixed-citation></ref><ref id="B38"><mixed-citation xmlns:xlink="http://www.w3.org/1999/xlink" xlink:type="simple"><person-group><name name-style="western"><surname>Smith</surname><given-names>AH</given-names></name><name name-style="western"><surname>Hesler</surname><given-names>LR</given-names></name></person-group> (<year>1968</year>) <source>The North American species of <italic><tp:taxon-name><tp:taxon-name-part taxon-name-part-type="genus">Pholiota</tp:taxon-name-part></tp:taxon-name></italic>.</source><publisher-name>Hafner Publishing Company</publisher-name>, <publisher-loc>New York, USA</publisher-loc>, <size units="page">402 pp</size>.</mixed-citation></ref></ref-list></tp:taxon-treatment>
