# Supplementary material for: ﻿New species and newly recorded species of the family Strophariaceae (Agaricomycetes, Agaricales) in China
Source: MycoKeys. 2025 Nov 10;124:309–29. doi: 10.3897/mycokeys.124.166503 (PMC12624356; doi:10.3897/mycokeys.124.166503)
Supplement: XML Treatment for Pyrrhulomyces pileocystidiatus [file mycokeys.124.166503-treatment2.xml]

<!DOCTYPE tp:taxon-treatment
  PUBLIC "-//TaxonX//DTD Taxonomic Treatment Publishing DTD v0 20100105//EN" "tax-treatment-NSO.dtd">
<tp:taxon-treatment xmlns:tp="http://www.plazi.org/taxpub"><tp:treatment-meta><kwd-group><label>Taxon classification</label><kwd>
                <named-content content-type="kingdom">Fungi</named-content>
              </kwd><kwd>
                <named-content content-type="order">Agaricales</named-content>
              </kwd><kwd>
                <named-content content-type="family">Strophariaceae</named-content>
              </kwd></kwd-group><mixed-citation publication-type="journal"><person-group><name><surname>Lei</surname><given-names>Chunyu</given-names></name><name><surname>Deng</surname><given-names>Guiyin</given-names></name><name><surname>Huang</surname><given-names>Jiahui</given-names></name><name><surname>Shen</surname><given-names>Yalun</given-names></name><name><surname>Yan</surname><given-names>Wenbo</given-names></name><name><surname>Tian</surname><given-names>Enjing</given-names></name><name><surname>Fu</surname><given-names>Yongping</given-names></name></person-group><article-title>﻿New species and newly recorded species of the family <tp:taxon-name><tp:taxon-name-part taxon-name-part-type="family">Strophariaceae</tp:taxon-name-part></tp:taxon-name> (<tp:taxon-name><tp:taxon-name-part taxon-name-part-type="class">Agaricomycetes</tp:taxon-name-part></tp:taxon-name>, <tp:taxon-name><tp:taxon-name-part taxon-name-part-type="order">Agaricales</tp:taxon-name-part></tp:taxon-name>) in China</article-title><source>MycoKeys</source><day>10</day><month>11</month><year>2025</year><volume>124</volume><fpage>309</fpage><lpage>329</lpage><pub-id pub-id-type="doi">10.3897/mycokeys.124.166503</pub-id></mixed-citation></tp:treatment-meta><tp:nomenclature><label>﻿</label><tp:taxon-name><object-id xmlns:xlink="http://www.w3.org/1999/xlink" content-type="arpha" xlink:type="simple">EB7D2001-00B4-540B-BE29-A5C6B7BA1118</object-id>
              <tp:taxon-name-part taxon-name-part-type="genus" reg="Pyrrhulomyces">Pyrrhulomyces</tp:taxon-name-part>
              <tp:taxon-name-part taxon-name-part-type="species" reg="pileocystidiatus">pileocystidiatus</tp:taxon-name-part>
              <object-id xmlns:xlink="http://www.w3.org/1999/xlink" content-type="mycobank" xlink:type="simple">860025</object-id>
            </tp:taxon-name><tp:taxon-authority>J. Huang &amp; E. Tian</tp:taxon-authority><tp:taxon-status xmlns:xlink="http://www.w3.org/1999/xlink" xlink:type="simple">sp. nov.</tp:taxon-status><xref ref-type="fig" rid="F4">Figs 4</xref><xref ref-type="fig" rid="F5">, 5</xref></tp:nomenclature><tp:treatment-sec sec-type="etymology" id="SECID0E4YBI"><title>Etymology.</title><p>Referring to the presence of pileocystidia.</p></tp:treatment-sec><tp:treatment-sec sec-type="diagnosis" id="SECID0ECZBI"><title>Diagnosis.</title><p>Characterized by the bright orange-red to ochraceous brown pileus with an obtuse umbo, bitter taste, blackening basidiomata, the pleurocystidia as chrysocystidia, and the presence of broadly clavate and orange-red pileocystidia.</p></tp:treatment-sec><tp:treatment-sec sec-type="Holotype" id="SECID0EHZBI"><title>Holotype.</title><p><bold>China</bold> • Jilin, Changbai Mountain Ancient Tree Park; <named-content xmlns:xlink="http://www.w3.org/1999/xlink" content-type="dwc:verbatimCoordinates" xlink:type="simple"><named-content content-type="geo-json" specific-use="{&#34;type&#34;:&#34;Point&#34;,&#34;coordinates&#34;:[128.061667,42.021111]}" id="NCID0ESZBI" xlink:type="simple">42°01'16"N, 128°03'42"E</named-content></named-content>; on decaying wood in coniferous and mixed forests; 17 September 2024; Jiahui Huang, 37436 (holotype: <named-content xmlns:xlink="http://www.w3.org/1999/xlink" content-type="dwc:institutional_code" xlink:title="Herbarium of Mycology at Jilin Agricultural University" xlink:href="http://grbio.org/institution/herbarium-mycology-jilin-agricultural-university" xlink:type="simple">HMJAU</named-content>!).</p></tp:treatment-sec><tp:treatment-sec sec-type="description" id="SECID0E3ZBI"><title>Description.</title><p><bold>Pileus</bold> 30–50 mm in diam, hemispherical to obtusely conical, becoming nearly plane but with a broad low umbo, margin undulate, adorned with fibrillose veil remnants, surface viscid when moist, glabrous or with appressed fibrils, ground color champagne (4B4), the central part appears light brown to agate (7E8) when fresh, hygrophanous in appearance, fading to dark gray (1F1) at maturity. <bold>Context</bold> light yellow (4A4), thin to moderately thick. <bold>Lamellae</bold> adnate to sinuate, absinthe yellow (3C5) to caput mortuum (8F7), moderately broad, L = 49–57, I = 1–3, crowded, with paler edges and fimbriate ornamentation. <bold>Stipe</bold> 40–50 mm long, 3–6 mm wide, central, cylindrical, typically curved at base; surface dry, fibrillose or with scattered fibrillose squamules, ash gray (1B2), base brownish orange to feuille morte (5C6–6D7) dark. <bold>Veil</bold> evanescent, dark brown (6F7) to pale (2A2), sometimes forming an arachnoid annulus, stipe hollow.</p><fig id="F4" position="float" orientation="portrait"><object-id xmlns:xlink="http://www.w3.org/1999/xlink" content-type="doi" xlink:type="simple">10.3897/mycokeys.124.166503.figure4</object-id><object-id xmlns:xlink="http://www.w3.org/1999/xlink" content-type="arpha" xlink:type="simple">D7ECDB45-57B0-5C5C-95C7-FA090DA6C58D</object-id><label>Figure 4.</label><caption><p>Basidiomata of <italic><tp:taxon-name><tp:taxon-name-part taxon-name-part-type="genus" reg="Pyrrhulomyces">Pyrrhulomyces</tp:taxon-name-part> <tp:taxon-name-part taxon-name-part-type="species" reg="pileocystidiatus">pileocystidiatus</tp:taxon-name-part></tp:taxon-name></italic> A, B. (<named-content xmlns:xlink="http://www.w3.org/1999/xlink" content-type="dwc:institutional_code" xlink:title="Herbarium of Mycology at Jilin Agricultural University" xlink:href="http://grbio.org/institution/herbarium-mycology-jilin-agricultural-university" xlink:type="simple">HMJAU</named-content> 37436, holotype). Photos by Jiahui Huang. Scale bars: 1 cm.</p></caption><graphic xmlns:xlink="http://www.w3.org/1999/xlink" xlink:href="mycokeys-124-309-g004.jpg" position="float" orientation="portrait" xlink:type="simple" id="oo_1461661.jpg"><uri content-type="original_file" xlink:type="simple">https://binary.pensoft.net/fig/1461661</uri></graphic></fig><p><bold>Basidiospores</bold> 6–8 × 4–5 µm, Q = 1.30–1.70, Qm = 1.48 ± 0.10, ellipsoid to ovoid or subovoid in face view, subamygdaliform to inequilateral in side view, wall smooth and slightly thickened, without a germ pore, chamois (4C5) in KOH, paler in Melzer’s reagent. <bold>Basidia</bold> 22–30 × 6–8 µm, 4-spored, narrowly clavate, hyaline to pale yellow (2A3) in KOH. <bold>Pleurocystidia</bold> abundant, as chrysocystidia 38–50 × 10–15 µm, typically clavate or mucronate-clavate, hyaline or light yellow (3A5), containing a refractive amorphous inclusion, thin-walled, smooth. <bold>Cheilocystidia</bold> 40–70 × 5–8 µm, slightly inflated at the base or subbase, with a slender neck (2.5–5 µm wide), apex obtuse to slightly pointed, thin-walled and smooth, hyaline to pale yellow (2A3) in KOH. <bold>Caulocystidia</bold> not observed. <bold>Gill trama</bold> of parallel hyphae hyaline to pastel yellow (2A4) in KOH, subparallel hyphae with inflated cells up to 20 µm in diameter, thin-walled and smooth; subhymenium not gelatinized. <bold>Pileipellis</bold> a ixocutis, hyphae 2.5–5 µm wide, smooth-walled, hyaline or light yellow (3A5). <bold>Pileocystidia</bold> 22.5–42 × 12–18 µm, scattered, clavate, containing small vacuolar inclusions, light orange (5A5) in KOH. <bold>Clamp connections</bold> present in all tissues.</p><fig id="F5" position="float" orientation="portrait"><object-id xmlns:xlink="http://www.w3.org/1999/xlink" content-type="doi" xlink:type="simple">10.3897/mycokeys.124.166503.figure5</object-id><object-id xmlns:xlink="http://www.w3.org/1999/xlink" content-type="arpha" xlink:type="simple">72A354F2-56FD-5029-ADB3-0A274909725E</object-id><label>Figure 5.</label><caption><p>Microcharacters of <italic><tp:taxon-name><tp:taxon-name-part taxon-name-part-type="genus" reg="Pyrrhulomyces">Pyrrhulomyces</tp:taxon-name-part> <tp:taxon-name-part taxon-name-part-type="species" reg="pileocystidiatus">pileocystidiatus</tp:taxon-name-part></tp:taxon-name></italic> (<named-content xmlns:xlink="http://www.w3.org/1999/xlink" content-type="dwc:institutional_code" xlink:title="Herbarium of Mycology at Jilin Agricultural University" xlink:href="http://grbio.org/institution/herbarium-mycology-jilin-agricultural-university" xlink:type="simple">HMJAU</named-content> 37436, holotype). Drawings by Chunyu Lei. A. Basidiospores; B. Basidia; C. Pileocystidia; D. Cheilocystidia; E. Pleurocystidia. Scale bars: 10 µm (A–E).</p></caption><graphic xmlns:xlink="http://www.w3.org/1999/xlink" xlink:href="mycokeys-124-309-g005.jpg" position="float" orientation="portrait" xlink:type="simple" id="oo_1461662.jpg"><uri content-type="original_file" xlink:type="simple">https://binary.pensoft.net/fig/1461662</uri></graphic></fig></tp:treatment-sec><tp:treatment-sec sec-type="habitat" id="SECID0E13BI"><title>Habitat.</title><p>Scattered on decaying wood in coniferous or mixed forests, preferring humid environments, in summer and fall.</p></tp:treatment-sec><tp:treatment-sec sec-type="material" id="SECID0E63BI"><title>Additional materials examined.</title><p><bold>China</bold> • Guizhou, Bijie City, Nayong County, Shimuzhu Village, on decaying wood in coniferous forest, 21 July 2020, Enjing Tian 37437 (<named-content xmlns:xlink="http://www.w3.org/1999/xlink" content-type="dwc:institutional_code" xlink:title="Herbarium of Mycology at Jilin Agricultural University" xlink:href="http://grbio.org/institution/herbarium-mycology-jilin-agricultural-university" xlink:type="simple">HMJAU</named-content>).</p></tp:treatment-sec><tp:treatment-sec sec-type="comments" id="SECID0EM4BI"><title>Comments.</title><p>This species is characterized by a bright orange-red to ochraceous brown pileus with an obtuse umbo, bitter taste, blackening basidiomata, pleurocystidia as chrysocystidia, and broadly clavate and orange-red pileocystidia.</p><p><italic><tp:taxon-name><tp:taxon-name-part taxon-name-part-type="genus" reg="Pyrrhulomyces">Pyrrhulomyces</tp:taxon-name-part> <tp:taxon-name-part taxon-name-part-type="species" reg="pileocystidiatus">pileocystidiatus</tp:taxon-name-part></tp:taxon-name></italic> is similar to the only two known species of the genus <italic><tp:taxon-name><tp:taxon-name-part taxon-name-part-type="genus" reg="Pyrrhulomyces">Pyrrhulomyces</tp:taxon-name-part></tp:taxon-name></italic>, <italic><tp:taxon-name><tp:taxon-name-part taxon-name-part-type="genus" reg="Pyrrhulomyces">Py.</tp:taxon-name-part> <tp:taxon-name-part taxon-name-part-type="species" reg="astragalinus">astragalinus</tp:taxon-name-part></tp:taxon-name></italic> and <italic><tp:taxon-name><tp:taxon-name-part taxon-name-part-type="genus" reg="Pyrrhulomyces">Py.</tp:taxon-name-part> <tp:taxon-name-part taxon-name-part-type="species" reg="amariceps">amariceps</tp:taxon-name-part></tp:taxon-name></italic>. <italic><tp:taxon-name><tp:taxon-name-part taxon-name-part-type="genus" reg="Pyrrhulomyces">Py.</tp:taxon-name-part> <tp:taxon-name-part taxon-name-part-type="species" reg="pileocystidiatus">pileocystidiatus</tp:taxon-name-part></tp:taxon-name></italic> differs from <italic><tp:taxon-name><tp:taxon-name-part taxon-name-part-type="genus" reg="Pyrrhulomyces">Py.</tp:taxon-name-part> <tp:taxon-name-part taxon-name-part-type="species" reg="astragalinus">astragalinus</tp:taxon-name-part></tp:taxon-name></italic> mainly by the presence of orange-red and clavate pileocystidia, and the latter lacks these special types of end cells of the pileipellis (<xref ref-type="bibr" rid="B38">Smith and Hesler 1968</xref>; <xref ref-type="bibr" rid="B43">Tian and Matheny 2021</xref>). Furthermore, it is easy to distinguish <italic><tp:taxon-name><tp:taxon-name-part taxon-name-part-type="genus" reg="Pyrrhulomyces">Py.</tp:taxon-name-part> <tp:taxon-name-part taxon-name-part-type="species" reg="pileocystidiatus">pileocystidiatus</tp:taxon-name-part></tp:taxon-name></italic> from <italic><tp:taxon-name><tp:taxon-name-part taxon-name-part-type="genus" reg="Pyrrhulomyces">Py.</tp:taxon-name-part> <tp:taxon-name-part taxon-name-part-type="species" reg="amariceps">amariceps</tp:taxon-name-part></tp:taxon-name></italic> based on the features of pleurocystidia and pileocystidia. The former has only one typically clavate or mucronate-clavate pleurochrysocystidia and orange-red and clavate pileocystidia. In contrast, the latter has two types of pleurocystidia (clavate or mucronate-clavate chrysocystidia with a refractive amorphous inclusion and fusiform-ventricose cystidia with a homogeneous content) and smaller pileocystidia (23–27 × 4–9 µm) with various shapes (<xref ref-type="bibr" rid="B43">Tian and Matheny 2021</xref>).</p><p>In the phylogenetic analyses, <italic><tp:taxon-name><tp:taxon-name-part taxon-name-part-type="genus" reg="Pyrrhulomyces">Py.</tp:taxon-name-part> <tp:taxon-name-part taxon-name-part-type="species" reg="pileocystidiatus">pileocystidiatus</tp:taxon-name-part></tp:taxon-name></italic> clustered in the genus <italic><tp:taxon-name><tp:taxon-name-part taxon-name-part-type="genus" reg="Pyrrhulomyces">Pyrrhulomyces</tp:taxon-name-part></tp:taxon-name></italic> clade with high statistical support but represented a relatively independent lineage (Fig. <xref ref-type="fig" rid="F1">1</xref>). <italic><tp:taxon-name><tp:taxon-name-part taxon-name-part-type="genus" reg="Pyrrhulomyces">Pyrrhulomyces</tp:taxon-name-part> <tp:taxon-name-part taxon-name-part-type="species" reg="pileocystidiatus">pileocystidiatus</tp:taxon-name-part></tp:taxon-name></italic> differs from <italic><tp:taxon-name><tp:taxon-name-part taxon-name-part-type="genus" reg="Pyrrhulomyces">Py.</tp:taxon-name-part> <tp:taxon-name-part taxon-name-part-type="species" reg="amariceps">amariceps</tp:taxon-name-part></tp:taxon-name></italic> by ITS (4–5%) and 28S (4–5 sites) genetic divergence and <italic><tp:taxon-name><tp:taxon-name-part taxon-name-part-type="genus" reg="Pyrrhulomyces">Py.</tp:taxon-name-part> <tp:taxon-name-part taxon-name-part-type="species" reg="astragalinus">astragalinus</tp:taxon-name-part></tp:taxon-name></italic> by ITS (1–2%) and 28S (0–1 sites) genetic divergence.</p><p>Therefore, this species is proposed as a new <italic><tp:taxon-name><tp:taxon-name-part taxon-name-part-type="genus" reg="Pyrrhulomyces">Pyrrhulomyces</tp:taxon-name-part></tp:taxon-name></italic> species based on morphological examination and phylogenetic analyses.</p></tp:treatment-sec><tp:treatment-sec><!--Section generated to contain objects referenced in tp:taxon-treatment.--><fig id="F1" position="float" orientation="portrait"><object-id xmlns:xlink="http://www.w3.org/1999/xlink" content-type="doi" xlink:type="simple">10.3897/mycokeys.124.166503.figure1</object-id><object-id xmlns:xlink="http://www.w3.org/1999/xlink" content-type="arpha" xlink:type="simple">30AADD73-45BE-5818-A133-8D5FFC15C32C</object-id><label>Figure 1.</label><caption><p>Bayesian inference (<abbrev xmlns:xlink="http://www.w3.org/1999/xlink" xlink:title="Bayesian inference" id="ABBRID0EMEBI" xlink:type="simple">BI</abbrev>) phylogram of <italic><tp:taxon-name><tp:taxon-name-part taxon-name-part-type="genus" reg="Agrocybe">Agrocybe</tp:taxon-name-part></tp:taxon-name></italic>, <italic><tp:taxon-name><tp:taxon-name-part taxon-name-part-type="genus" reg="Pholiota">Pholiota</tp:taxon-name-part></tp:taxon-name></italic> and <italic><tp:taxon-name><tp:taxon-name-part taxon-name-part-type="genus" reg="Pyrrhulomyces">Pyrrhulomyces</tp:taxon-name-part></tp:taxon-name></italic> based on dataset (ITS+nrLSU). <abbrev xmlns:xlink="http://www.w3.org/1999/xlink" xlink:title="Bayesian posterior probabilities" id="ABBRID0EFFBI" xlink:type="simple">PPs</abbrev> &gt; 0.95 and bootstrap values &gt; 70% are shown. Types are indicated in green, and the new species and the species newly recorded in China in this study are in red.</p></caption><graphic xmlns:xlink="http://www.w3.org/1999/xlink" xlink:href="mycokeys-124-309-g001.jpg" position="float" orientation="portrait" xlink:type="simple" id="oo_1461658.jpg"><uri content-type="original_file" xlink:type="simple">https://binary.pensoft.net/fig/1461658</uri></graphic></fig></tp:treatment-sec><ref-list><ref id="B38"><mixed-citation xmlns:xlink="http://www.w3.org/1999/xlink" xlink:type="simple"><person-group><name name-style="western"><surname>Smith</surname><given-names>AH</given-names></name><name name-style="western"><surname>Hesler</surname><given-names>LR</given-names></name></person-group> (<year>1968</year>) <source>The North American species of <italic><tp:taxon-name><tp:taxon-name-part taxon-name-part-type="genus">Pholiota</tp:taxon-name-part></tp:taxon-name></italic>.</source><publisher-name>Hafner Publishing Company</publisher-name>, <publisher-loc>New York, USA</publisher-loc>, <size units="page">402 pp</size>.</mixed-citation></ref><ref id="B43"><mixed-citation xmlns:xlink="http://www.w3.org/1999/xlink" xlink:type="simple"><person-group><name name-style="western"><surname>Tian</surname><given-names>E</given-names></name><name name-style="western"><surname>Matheny</surname><given-names>PB</given-names></name></person-group> (<year>2021</year>) <article-title>A phylogenetic assessment of <italic><tp:taxon-name><tp:taxon-name-part taxon-name-part-type="genus">Pholiota</tp:taxon-name-part></tp:taxon-name></italic> and the new genus <italic><tp:taxon-name><tp:taxon-name-part taxon-name-part-type="genus">Pyrrhulomyces</tp:taxon-name-part></tp:taxon-name></italic>.</article-title><source>Mycologia</source><volume>113</volume>: <fpage>146</fpage>–<lpage>167</lpage>. <ext-link xlink:href="10.1080/00275514.2020.1816067" ext-link-type="doi" xlink:type="simple">https://doi.org/10.1080/00275514.2020.1816067</ext-link></mixed-citation></ref></ref-list></tp:taxon-treatment>
