# Supplementary material for: ﻿New species and newly recorded species of the family Strophariaceae (Agaricomycetes, Agaricales) in China
Source: MycoKeys. 2025 Nov 10;124:309–29. doi: 10.3897/mycokeys.124.166503 (PMC12624356; doi:10.3897/mycokeys.124.166503)
Supplement: XML Treatment for Agrocybe eduardii [file mycokeys.124.166503-treatment3.xml]

<!DOCTYPE tp:taxon-treatment
  PUBLIC "-//TaxonX//DTD Taxonomic Treatment Publishing DTD v0 20100105//EN" "tax-treatment-NSO.dtd">
<tp:taxon-treatment xmlns:tp="http://www.plazi.org/taxpub"><tp:treatment-meta><kwd-group><label>Taxon classification</label><kwd>
                <named-content content-type="kingdom">Fungi</named-content>
              </kwd><kwd>
                <named-content content-type="order">Agaricales</named-content>
              </kwd><kwd>
                <named-content content-type="family">Strophariaceae</named-content>
              </kwd></kwd-group><mixed-citation publication-type="journal"><person-group><name><surname>Lei</surname><given-names>Chunyu</given-names></name><name><surname>Deng</surname><given-names>Guiyin</given-names></name><name><surname>Huang</surname><given-names>Jiahui</given-names></name><name><surname>Shen</surname><given-names>Yalun</given-names></name><name><surname>Yan</surname><given-names>Wenbo</given-names></name><name><surname>Tian</surname><given-names>Enjing</given-names></name><name><surname>Fu</surname><given-names>Yongping</given-names></name></person-group><article-title>﻿New species and newly recorded species of the family <tp:taxon-name><tp:taxon-name-part taxon-name-part-type="family">Strophariaceae</tp:taxon-name-part></tp:taxon-name> (<tp:taxon-name><tp:taxon-name-part taxon-name-part-type="class">Agaricomycetes</tp:taxon-name-part></tp:taxon-name>, <tp:taxon-name><tp:taxon-name-part taxon-name-part-type="order">Agaricales</tp:taxon-name-part></tp:taxon-name>) in China</article-title><source>MycoKeys</source><day>10</day><month>11</month><year>2025</year><volume>124</volume><fpage>309</fpage><lpage>329</lpage><pub-id pub-id-type="doi">10.3897/mycokeys.124.166503</pub-id></mixed-citation></tp:treatment-meta><tp:nomenclature><label>﻿</label><tp:taxon-name><object-id xmlns:xlink="http://www.w3.org/1999/xlink" content-type="arpha" xlink:type="simple">DF23F33D-510F-5F19-BCE1-6E36B92C760F</object-id>
              <tp:taxon-name-part taxon-name-part-type="genus" reg="Agrocybe">Agrocybe</tp:taxon-name-part>
              <tp:taxon-name-part taxon-name-part-type="species" reg="eduardii">eduardii</tp:taxon-name-part>
            </tp:taxon-name><tp:taxon-authority>Kiyashko &amp; E. F. Malysheva, Nova Hedwigia 115(1–2): 185 (2022)</tp:taxon-authority><xref ref-type="fig" rid="F6">Figs 6</xref><xref ref-type="fig" rid="F7">, 7</xref></tp:nomenclature><tp:treatment-sec sec-type="description" id="SECID0ECECI"><title>Description.</title><p><bold>Pileus</bold> 60–66 mm in diam, initially hemispherical, becoming flattened at maturity, and the margin more or less recurved in age, pastel yellow (2A4) to cognac (6E7) the surface slightly viscid when moist, appearing patchily cracked. <bold>Context</bold> 5 mm thick, milk white (1A2), staining cream to pale yellow (2A3) when bruised, without distinctive odor, and of firm texture. <bold>Lamellae</bold> annexed, of unequal width, initially sunburn (6D5), becoming grayish orange (5B5) at maturity, 2–3 mm broad, L = 44–58, I = 1–4, crowded, edges even. <bold>Stipe</bold> 50–67 mm long, 6–8 mm wide, central, cylindrical to clavate, initially milk white (1A2) and fading to nearly white at maturity, but turning dark brown (7F8) when handled, thickened near the base, straight or slightly curved, and hollow inside.</p><p><bold>Basidiospores</bold> 10–13.6 × 5.4–7.4 μm, Q = 1.6–1.8, Qm = 1.71 ± 0.11, in face view elliptical or oblong, in side view inequilateral, wall smooth and thick, with a distinct germ pore (1–1.4 μm wide) at the apex, golden yellow to brownish yellow (5B7–5C7) in KOH, containing either no oil droplets or multiple oil droplets internally. <bold>Basidia</bold> 25.1–34.7 × 7.8–8.9 µm, 2- or 4-spored, clavate, hyaline in KOH. <bold>Pleurocystidia</bold> 32.2–44.3 × 12.4–17.3 µm, ventriform, generally broadly utriformnon-mucronate, sometimes inflated, often pedicellate, with a short stalk at the base and obtusely rounded at the apex, thin-walled, hyaline in KOH. <bold>Cheilocystidia</bold> abundant, (28.4–)33.1–47.1 × 10.3–16.7 µm, flask-shaped to subclavate, thin-walled, smooth, with a hyaline or straw yellow (3B4) inclusion in KOH. <bold>Caulocystidia</bold> not observed. <bold>Gill trama</bold> of parallel hyphae, 3.7–19 μm in diam, thin-walled, hyaline in KOH. <bold>Pileipellis</bold> a hymeniderm composed of clavate, occasionally coralloid elements 18.2–33.9 × 5.8–12.5 μm, terminal cells thin-walled, hyaline in KOH. <bold>Clamp connections</bold> present in all tissues.</p><fig id="F6" position="float" orientation="portrait"><object-id xmlns:xlink="http://www.w3.org/1999/xlink" content-type="doi" xlink:type="simple">10.3897/mycokeys.124.166503.figure6</object-id><object-id xmlns:xlink="http://www.w3.org/1999/xlink" content-type="arpha" xlink:type="simple">13AA23ED-B3C4-5A83-AF2C-8EF6A6EFC0FC</object-id><label>Figure 6.</label><caption><p>Basidiomata of <italic><tp:taxon-name><tp:taxon-name-part taxon-name-part-type="genus" reg="Agrocybe">Agrocybe</tp:taxon-name-part> <tp:taxon-name-part taxon-name-part-type="species" reg="eduardii">eduardii</tp:taxon-name-part></tp:taxon-name></italic> A, B. (<named-content xmlns:xlink="http://www.w3.org/1999/xlink" content-type="dwc:institutional_code" xlink:title="Herbarium of Mycology at Jilin Agricultural University" xlink:href="http://grbio.org/institution/herbarium-mycology-jilin-agricultural-university" xlink:type="simple">HMJAU</named-content> 37438). Photos by Bai Wang. Scale bars: 1 cm.</p></caption><graphic xmlns:xlink="http://www.w3.org/1999/xlink" xlink:href="mycokeys-124-309-g006.jpg" position="float" orientation="portrait" xlink:type="simple" id="oo_1461663.jpg"><uri content-type="original_file" xlink:type="simple">https://binary.pensoft.net/fig/1461663</uri></graphic></fig></tp:treatment-sec><tp:treatment-sec sec-type="habitat" id="SECID0E6FCI"><title>Habitat.</title><p>Solitary on trunk of broad-leaved trees or on the ground in coniferous and broad-leaved mixed forests in summer and fall.</p></tp:treatment-sec><tp:treatment-sec sec-type="distribution" id="SECID0EEGCI"><title>Distribution.</title><p>Russia (<xref ref-type="bibr" rid="B20">Kiyashko et al. 2022</xref>), China (new distribution).</p></tp:treatment-sec><tp:treatment-sec sec-type="material" id="SECID0EOGCI"><title>Specimens examined.</title><p><bold>China</bold> • Jilin, Changbai Mountain Nature Reserve, West Mountain, elev. 736 m, <named-content xmlns:xlink="http://www.w3.org/1999/xlink" content-type="dwc:verbatimCoordinates" xlink:type="simple"><named-content content-type="geo-json" specific-use="{&#34;type&#34;:&#34;Point&#34;,&#34;coordinates&#34;:[128.473056,42.406389]}" id="NCID0EZGCI" xlink:type="simple">42°24'23"N, 128°28'23"E</named-content></named-content>, solitary on trunk of broad-leaved trees, 24 September 2024, Bai Wang, <named-content xmlns:xlink="http://www.w3.org/1999/xlink" content-type="dwc:institutional_code" xlink:title="Herbarium of Mycology at Jilin Agricultural University" xlink:href="http://grbio.org/institution/herbarium-mycology-jilin-agricultural-university" xlink:type="simple">HMJAU</named-content> 37438; • Jilin, Baishan City, Jiangyuan County, Sihai Forest Farm, elev. 830 m, <named-content xmlns:xlink="http://www.w3.org/1999/xlink" content-type="dwc:verbatimCoordinates" xlink:type="simple"><named-content content-type="geo-json" specific-use="{&#34;type&#34;:&#34;Point&#34;,&#34;coordinates&#34;:[126.418500,41.936917]}" id="NCID0EGHCI" xlink:type="simple">41°56'12.9"N, 126°25'6.6"E</named-content></named-content>, solitary on the ground in coniferous and broad-leaved mixed forests, 11 September 2005, Tolgor Bau, HMJAU5348; • Jilin, Antu County, Erdaobaihe Town, Huangsongpu Forest Farm, solitary on the ground in coniferous and broad-leaved mixed forests, 9 August 2009, Xin Jin, <named-content xmlns:xlink="http://www.w3.org/1999/xlink" content-type="dwc:institutional_code" xlink:title="Herbarium of Mycology at Jilin Agricultural University" xlink:href="http://grbio.org/institution/herbarium-mycology-jilin-agricultural-university" xlink:type="simple">HMJAU</named-content> 23902; • Jilin, Antu County, Erdaobaihe Town, Huangsongpu Forest Farm, solitary on the ground in coniferous and broad-leaved mixed forests, 9 August 2009, Tolgor Bau, <named-content xmlns:xlink="http://www.w3.org/1999/xlink" content-type="dwc:institutional_code" xlink:title="Herbarium of Mycology at Jilin Agricultural University" xlink:href="http://grbio.org/institution/herbarium-mycology-jilin-agricultural-university" xlink:type="simple">HMJAU</named-content> 24841.</p><fig id="F7" position="float" orientation="portrait"><object-id xmlns:xlink="http://www.w3.org/1999/xlink" content-type="doi" xlink:type="simple">10.3897/mycokeys.124.166503.figure7</object-id><object-id xmlns:xlink="http://www.w3.org/1999/xlink" content-type="arpha" xlink:type="simple">A51EA3C2-00E7-5F46-8214-FF9A73CCF3AA</object-id><label>Figure 7.</label><caption><p>Microcharacters of <italic><tp:taxon-name><tp:taxon-name-part taxon-name-part-type="genus" reg="Agrocybe">Agrocybe</tp:taxon-name-part> <tp:taxon-name-part taxon-name-part-type="species" reg="eduardii">eduardii</tp:taxon-name-part></tp:taxon-name></italic> (<named-content xmlns:xlink="http://www.w3.org/1999/xlink" content-type="dwc:institutional_code" xlink:title="Herbarium of Mycology at Jilin Agricultural University" xlink:href="http://grbio.org/institution/herbarium-mycology-jilin-agricultural-university" xlink:type="simple">HMJAU</named-content> 37438). Drawings by Chunyu Lei. A. Basidiospores; B. Basidia; C. Pleurocystidia; D. Cheilocystidia; E. Pileipellis. Scale bars: 10 µm (A); 20 µm (B–E).</p></caption><graphic xmlns:xlink="http://www.w3.org/1999/xlink" xlink:href="mycokeys-124-309-g007.jpg" position="float" orientation="portrait" xlink:type="simple" id="oo_1461664.jpg"><uri content-type="original_file" xlink:type="simple">https://binary.pensoft.net/fig/1461664</uri></graphic></fig></tp:treatment-sec><tp:treatment-sec sec-type="comments" id="SECID0ESICI"><title>Comments.</title><p><italic><tp:taxon-name><tp:taxon-name-part taxon-name-part-type="genus" reg="Agrocybe">Agrocybe</tp:taxon-name-part> <tp:taxon-name-part taxon-name-part-type="species" reg="eduardii">eduardii</tp:taxon-name-part></tp:taxon-name></italic> from Russia was recently described as a new <italic><tp:taxon-name><tp:taxon-name-part taxon-name-part-type="genus" reg="Agrocybe">Agrocybe</tp:taxon-name-part></tp:taxon-name></italic> species (<xref ref-type="bibr" rid="B20">Kiyashko et al. 2022</xref>). It is characterized by a vividly colored yellow-orange to red-orange pileus, well-developed partial veil persisting as felty patches around the pileus margin, roughly-fibrous to subsquarrose-squamulose stipe with a bulbous base; rather large basidiospores (10–13.6 × 5.4–7.4 μm) with a truncate apex formed by a large germ pore; variable cheilocystidia in shape; and hymeniform pileipellis.</p><p>The specimens collected in China in this study were morphologically similar to the original description of <italic><tp:taxon-name><tp:taxon-name-part taxon-name-part-type="genus" reg="Agrocybe">A.</tp:taxon-name-part> <tp:taxon-name-part taxon-name-part-type="species" reg="eduardii">eduardii</tp:taxon-name-part></tp:taxon-name></italic>. In the phylogenetic analyses (Fig. <xref ref-type="fig" rid="F1">1</xref>), the Chinese samples were grouped with the type of <italic><tp:taxon-name><tp:taxon-name-part taxon-name-part-type="genus" reg="Agrocybe">A.</tp:taxon-name-part> <tp:taxon-name-part taxon-name-part-type="species" reg="eduardii">eduardii</tp:taxon-name-part></tp:taxon-name></italic> monophyletically with high statistical support.</p><p>In the phylogram, <italic><tp:taxon-name><tp:taxon-name-part taxon-name-part-type="genus" reg="Agrocybe">A.</tp:taxon-name-part> <tp:taxon-name-part taxon-name-part-type="species" reg="eduardii">eduardii</tp:taxon-name-part></tp:taxon-name></italic> was sister to <italic><tp:taxon-name><tp:taxon-name-part taxon-name-part-type="genus" reg="Agrocybe">A.</tp:taxon-name-part> <tp:taxon-name-part taxon-name-part-type="species" reg="dura">dura</tp:taxon-name-part></tp:taxon-name></italic> with high statistical support (Fig. <xref ref-type="fig" rid="F1">1</xref>). However, morphologically, the former has a vivid orange pileus, margin becoming strongly revolute and lacerate in age, and flask-shaped to subclavate cheilocystidia with a hyaline or straw yellow inclusion in KOH; the latter has a cream-white to pale yellow pileus, short-stipitate vesiculose to broadly ellipsoid or medially constricted elongate-clavate cheilocystidia, and vesiculose to broadly ellipsoid or clavate pleurocystidia with upper-medial constriction (<xref ref-type="bibr" rid="B16">Jin 2012</xref>).</p></tp:treatment-sec><tp:treatment-sec><!--Section generated to contain objects referenced in tp:taxon-treatment.--><fig id="F1" position="float" orientation="portrait"><object-id xmlns:xlink="http://www.w3.org/1999/xlink" content-type="doi" xlink:type="simple">10.3897/mycokeys.124.166503.figure1</object-id><object-id xmlns:xlink="http://www.w3.org/1999/xlink" content-type="arpha" xlink:type="simple">30AADD73-45BE-5818-A133-8D5FFC15C32C</object-id><label>Figure 1.</label><caption><p>Bayesian inference (<abbrev xmlns:xlink="http://www.w3.org/1999/xlink" xlink:title="Bayesian inference" id="ABBRID0EMEBI" xlink:type="simple">BI</abbrev>) phylogram of <italic><tp:taxon-name><tp:taxon-name-part taxon-name-part-type="genus" reg="Agrocybe">Agrocybe</tp:taxon-name-part></tp:taxon-name></italic>, <italic><tp:taxon-name><tp:taxon-name-part taxon-name-part-type="genus" reg="Pholiota">Pholiota</tp:taxon-name-part></tp:taxon-name></italic> and <italic><tp:taxon-name><tp:taxon-name-part taxon-name-part-type="genus" reg="Pyrrhulomyces">Pyrrhulomyces</tp:taxon-name-part></tp:taxon-name></italic> based on dataset (ITS+nrLSU). <abbrev xmlns:xlink="http://www.w3.org/1999/xlink" xlink:title="Bayesian posterior probabilities" id="ABBRID0EFFBI" xlink:type="simple">PPs</abbrev> &gt; 0.95 and bootstrap values &gt; 70% are shown. Types are indicated in green, and the new species and the species newly recorded in China in this study are in red.</p></caption><graphic xmlns:xlink="http://www.w3.org/1999/xlink" xlink:href="mycokeys-124-309-g001.jpg" position="float" orientation="portrait" xlink:type="simple" id="oo_1461658.jpg"><uri content-type="original_file" xlink:type="simple">https://binary.pensoft.net/fig/1461658</uri></graphic></fig></tp:treatment-sec><ref-list><ref id="B20"><mixed-citation xmlns:xlink="http://www.w3.org/1999/xlink" xlink:type="simple"><person-group><name name-style="western"><surname>Kiyashko</surname><given-names>A</given-names></name><name name-style="western"><surname>Malysheva</surname><given-names>E</given-names></name><name name-style="western"><surname>Justo</surname><given-names>A</given-names></name><name name-style="western"><surname>Malysheva</surname><given-names>V</given-names></name></person-group> (<year>2022</year>) <article-title>Two new species of <italic><tp:taxon-name><tp:taxon-name-part taxon-name-part-type="genus">Agrocybe</tp:taxon-name-part></tp:taxon-name></italic> (<tp:taxon-name><tp:taxon-name-part taxon-name-part-type="order">Agaricales</tp:taxon-name-part></tp:taxon-name>, <tp:taxon-name><tp:taxon-name-part taxon-name-part-type="phylum">Basidiomycota</tp:taxon-name-part></tp:taxon-name>) from South Siberia, Russia.</article-title><source>Nova Hedwigia</source><volume>115</volume>(<issue>1–2</issue>): <fpage>181</fpage>–<lpage>203</lpage>. <ext-link xlink:href="10.1127/nova_hedwigia/2022/0704" ext-link-type="doi" xlink:type="simple">https://doi.org/10.1127/nova_hedwigia/2022/0704</ext-link></mixed-citation></ref><ref id="B16"><mixed-citation xmlns:xlink="http://www.w3.org/1999/xlink" xlink:type="simple"><person-group><name name-style="western"><surname>Jin</surname><given-names>X</given-names></name></person-group> (<year>2012</year>) Studies on Taxonomy of Several Genera of <tp:taxon-name><tp:taxon-name-part taxon-name-part-type="family">Strophariaceae</tp:taxon-name-part></tp:taxon-name> (s. l.) from China. Master thesis, Jilin Agricultural University, Changchun, China.</mixed-citation></ref></ref-list></tp:taxon-treatment>
